# Supplementary material for: Snf2 Proteins Are Required to Generate Gamete Pronuclei in Tetrahymena thermophila
Source: Microorganisms. 2022 Dec 7;10(12):2426. doi: 10.3390/microorganisms10122426 (PMC9786623; doi:10.3390/microorganisms10122426)
Supplement: Supplementary file 1 [file microorganisms-10-02426-s001.zip]

Archive with 1 entries (1 files):
- microorganisms-2042969-supplementary.pdf
